# Supplementary material for: Moderate, Little, or No Improvements in Neurobehavioral Symptoms among Individuals with Long COVID: A 34-Country Retrospective Study
Source: Int J Environ Res Public Health. 2022 Oct 2;19(19):12593. doi: 10.3390/ijerph191912593 (PMC9564784; doi:10.3390/ijerph191912593)
Supplement: Supplementary file 1 [file ijerph-19-12593-s001.zip]

Archive with 1 entries (1 files):
- ijerph-1863292-supplementary.pdf
